# Supplementary material for: Birds Decorating Their Nests With Plastic May Suffer Less Egg Depredation by Corvids
Source: Ecol Evol. 2026 Jan 19;16(1):e72966. doi: 10.1002/ece3.72966 (PMC12815595; doi:10.1002/ece3.72966)
Supplement: Supplementary file 1 — Appendix S1: ece372966‐sup‐0001‐AppendixS1.xlsx. [file ECE3-16-e72966-s001.xlsx]

## Sheet: Ark1
Area number	Distance	Also in 2024	Trial	Nest type	N of nests	Both	Year	1=control	Daytime	Timelag 2025	Log10	Egg	N of pictures	N of nest	Start date	StartTime	Plastic in	Distance	Distance	Distance	TimeLaps	TimeLaps	TimeLaps
	neighbour	1	number	1=control		2024 and		2=plastic	timelag	Trial 1	timelag	depredation	with magpie	inspections	1=1. March	Hour,minutes	surroundings	Nest tree-	Nest tree-	beteen	Pred. Trial1	Pred. Egg1	Pred. Egg1
	nest	Only 2025=2		2=solitary		2025						order		after				trial one	trial two	trial1 and 2	to start	to pred.	to pred.
				with plastic										depredation							trial 2	last egg	last egg
				3=dyad																	(hours)	(minutes)	(minutes)
																						Trial 1	Trial 2
29	309	1				1	2024		2024	187	3.30621				54
		1				2	2025		187		2.27184						1	49	41	10
		1	1	2	1		2025						2	1	31	17.4	1				9.82
		1	1	2	1		2025										1
		1	1	2	1		2025	2	187		2.27184	1					1					3	0
		1	1	2	1		2025	2	190		2.27875	2					1
		1	2	2	1		2025						0		32	17.11	1
		1	2	2	1		2025										1
		1	2	2	1		2025	2	147		2.16732	1					1
		1	2	2	1		2025	2	147		2.16732	1					1
26	264	1				1	2024		5461	152	3.73727				65
		1				2	2025		152		2.18184						2	13	24	12
		1	1	3	2		2025	1	152		2.18184	1	2	1	26	16.35	2				107.13	2	1
		1	1	3	2		2025	1	153		2.18469	2					2
		1	1	3	2		2025	2	154		2.18752	3					2
		1	1	3	2		2025	2	154		2.18752	3					2
		1	2	3	2		2025	1	117		2.06819	1	2	1	31	17.11	2
		1	2	3	2		2025	1	117		2.06819	1					2
		1	2	3	2		2025	2	117		2.06819	1					2
		1	2	3	2		2025	2	118		2.07188	4					2
24	149	1				1	2024		40	2627	1.60206				88
		1				2	2025		2627		3.41946						3	35	32	12
		1	1	2	1		2025	1					2	1	26	16.15	3				23.82
		1	1	2	1		2025	1									3
		1	1	2	1		2025	2	2627		3.41946	1					3					7	1
		1	1	2	1		2025	2	2634		3.42062	2					3
		1	2	2	1		2025	1					0	1	31	16.55	3
		1	2	2	1		2025	1									3
		1	2	2	1		2025	2	586		2.7679	1					3
		1	2	2	1		2025	2	587		2.76864	2					3
25	149	1				1	2024		1294	154	3.11193				88
		1				2	2025		154		2.18752						1	8	11	10
		1	1	3	2		2025	1	155		2.19033	2	0	1	26	16.21	1				148.12	2	2
		1	1	3	2		2025	1	156		2.19312	4					1
		1	1	3	2		2025	2	154		2.18752	1					1
		1	1	3	2		2025	2	155		2.19033	2					1
		1	2	3	2		2025	1	526		2.72099	1	2		33	10.01	1
		1	2	3	2		2025	1	526.5		2.7214	2					1
		1	2	3	2		2025	2	527		2.72181	3					1
		1	2	3	2		2025	2	528		2.72263	4					1
28	309	1				1	2024		1116	1350	3.04766				88
		1				2	2025		1350		3.13033						2	36	29	8
		1	1	2	1		2025	1					1	2	32	17.01	2				0.01
		1	1	2	1		2025	1									2
		1	1	2	1		2025	2	1350		3.13033	1					2					1	8
		1	1	2	1		2025	2	1351		3.13066	2					2
		1	2	2	1		2025	1					1	1	34	12.35	2
		1	2	2	1		2025	1									2
		1	2	2	1		2025	2	287		2.45788	1					2
		1	2	2	1		2025	2	295		2.46982	2					2
30	155	1				1	2024		1407	127	3.14829				88
		1				2	2025		127		2.1038		7				1	3	18	15
		1	1	3	2		2025	1	127		2.1038	1	0	1	31	17.49	1				11.06	11	1
		1	1	3	2		2025	1	136		2.13354	2					1
		1	1	3	2		2025	2	136		2.13354	2					1
		1	1	3	2		2025	2	138		2.13988	4					1
		1	2	3	2		2025	1	116		2.06446	1	0	1	32	17.25	1
		1	2	3	2		2025	1	116		2.06446	1					1
		1	2	3	2		2025	2	116		2.06446	1					1
		1	2	3	2		2025	2	117		2.06819	4					1
31	70	1				1	2024		885	201	2.94694				92
		1				2	2025		201		2.3032						1	22	27	8
		1	1	3	2		2025	1	201		2.3032	1	4		31	18	1				9.42	4	4
		1	1	3	2		2025	1	204		2.30963	3					1
		1	1	3	2		2025	2	203		2.3075	2					1
		1	1	3	2		2025	2	205		2.31175	4					1
		1	2	3	2		2025	1	982		2.99211	1	2	2	32	17.35	1
		1	2	3	2		2025	1	983		2.99255	2					1
		1	2	3	2		2025	2	984		2.993	3					1
		1	2	3	2		2025	2	986		2.99388	4					1
34	93	1				1	2024		384	73	2.58433				92
		1				2	2025		73		1.86332						1	11	3	8
		1	1	1	1		2025	1	73		1.86332	1	1		33	10.59	1				25.28	1	1
		1	1	1	1		2025	1	74		1.86923	2					1
		1	1	1	1		2025	2									1
		1	1	1	1		2025	2									1
		1	2	1	1		2025	1	344		2.53656	1	1	1	34	13.09	1
		1	2	1	1		2025	1	345		2.53782	2					1
		1	2	1	1		2025	2									1
		1	2	1	1		2025	2									1
35	473	1				1	2024		70	57	1.8451				92
		1				2	2025		57		1.75587						2	60	52	15
		1	1	3	2		2025	1	59		1.77085	3	3	2	31	18.21	2				29.32	3	1
		1	1	3	2		2025	1	60		1.77815	4					2
		1	1	3	2		2025	2	57		1.75587	1					2
		1	1	3	2		2025	2	57		1.75587	1					2
		1	2	3	2		2025	1	177		2.24797	3	2	2	33	11.1	2
		1	2	3	2		2025	1	177		2.24797	3					2
		1	2	3	2		2025	2	176		2.24551	1					2
		1	2	3	2		2025	2	176.5		2.24674	2					2
39	61	1				1	2024		6	1330	0.77815				96
		1				2	2025		1330		3.12385						1	7	9	9
		1	1	2	1		2025	1					1	1	33	12.21	1				51.58
		1	1	2	1		2025	1									1
		1	1	2	1		2025	2	1330		3.12385	1					1					0.5	2
		1	1	2	1		2025	2	1330.5		3.12401	2					1
		1	2	2	1		2025	1					2	1	37	10.59	1
		1	2	2	1		2025	1									1
		1	2	2	1		2025	2	562		2.74974	1					1
		1	2	2	1		2025	2	564		2.75128	2					1
40	162	1				1	2024		365	463	2.56229				96
		1				2	2025		463		2.66558						2	6	4	7
		1	1	2	1		2025	1					2	1	33	12.01	2				7.42
		1	1	2	1		2025	1									2
		1	1	2	1		2025	2	463		2.66558	1					2					1	1
		1	1	2	1		2025	2	464		2.66652	2					2
		1	2	2	1		2025	1					1	2	34	13.51	2
		1	2	2	1		2025	1									2
		1	2	2	1		2025	2	360		2.5563	1					2
		1	2	2	1		2025	2	361		2.55751	2					2
41	920	1				1	2024		237	142	2.37475				96
		1				2	2025		142		2.15229						1	51	60	10
		1	1	2	1		2025	1					1	1	34	14.05	1				22.1
		1	1	2	1		2025	1									1
		1	1	2	1		2025	2	142		2.15229	1					1					1	1
		1	1	2	1		2025	2	143		2.15534	2					1
		1	2	2	1		2025	1					0	1	35	14.52	1
		1	2	2	1		2025	1									1
		1	2	2	1		2025	2	180		2.25527	1					1
		1	2	2	1		2025	2	181		2.25768	2					1
43	517	1				1	2024		503	312	2.70157				96
		1				2	2025		312		2.49415						1	10	3	10
		1	1	2	1		2025	1					0	1	34	14.25	1				53.62
		1	1	2	1		2025	1									1
		1	1	2	1		2025	2	312		2.49415	1					1					1	1
		1	1	2	1		2025	2	313		2.49554	2					1
		1	2	2	1		2025	1					1	1	37	11.34	1
		1	2	2	1		2025	1									1
		1	2	2	1		2025	2	527		2.72181	1					1
		1	2	2	1		2025	2	528		2.72263	2					1
9	178	2					2024
		2					2025		385		2.58546						2	46	37	9
		2	1	2	1		2025	1									2				80.15
		2	1	2	1		2025	1									2
		2	1	2	1		2025	2	385		2.58546	1	2	2	21	14.1	2					2	1
		2	1	2	1		2025	2	387		2.58771	2					2
		2	2	2	1		2025	1									2
		2	2	2	1		2025	1									2
		2	2	2	1		2025	2	153		2.18469	1	0	1	25	16.3	2
		2	2	2	1		2025	2	154		2.18752	2					2
2	514	2					2024
		2					2025		196		2.29226						2	11	7	9
		2	1	3	2		2025	1	196		2.29226	1	3	2	21	16.03	2				82.09	4	6
		2	1	3	2		2025	1	196.5		2.29336	2					2
		2	1	3	2		2025	2	199		2.29885	3					2
		2	1	3	2		2025	2	200		2.30103	4					2
		2	2	3	2		2025	1	117		2.06819	1	0	1	25	17.02	2
		2	2	3	2		2025	1	117		2.06819	1					2
		2	2	3	2		2025	2	123		2.08991	3					2
		2	2	3	2		2025	2	123		2.08991	3					2
4	297	2					2024
		2					2025										2	1	10	9
		2	1	1	1		2025	1	889		2.9489	1	2	2	21	17.01	2				58.19	0.5	1
		2	1	1	1		2025	1	889.5		2.94915	1					2
		2	1	1	1		2025	2									2
		2	1	1	1		2025	2									2
		2	2	1	1		2025	1	179		2.25285	1	2	1	25	17.18	2
		2	2	1	1		2025	1	180		2.25527	2					2
		2	2	1	1		2025	2									2
		2	2	1	1		2025	2									2
6	947	2					2024
		2					2025										1	55	53	28
		2	1	1	1		2025	1	2403		3.38075	1	2	2	21	17.37	1				10.09	0.5	1
		2	1	1	1		2025	1	2403.5		3.38084	1					1
		2	1	1	1		2025	2									1
		2	1	1	1		2025	2									1
		2	2	1	1		2025	1	1975		3.29557	1	2	1	25	17.41	1
		2	2	1	1		2025	1	1976		3.29579	2					1
		2	2	1	1		2025	2									1
		2	2	1	1		2025	2									1
8	453	2					2024
		2					2025										2	25	17	10
		2	1	1	1		2025	1	1474		3.1685	1	2	1	21	18.08	2				47.75	2	1
		2	1	1	1		2025	1	1476		3.16909	2					2
		2	1	1	1		2025	2									2
		2	1	1	1		2025	2									2
		2	2	1	1		2025	1	498		2.69723	1	2	1	25	17.56	2
		2	2	1	1		2025	1	499		2.6981	2					2
		2	2	1	1		2025	2									2
		2	2	1	1		2025	2									2
11	2108	2					2024
		2					2025										3	8	10	18
		2	1	1	1		2025	1	1166		3.0667	1	2		25	15.53	3				2.2	1	1
		2	1	1	1		2025	1	1167		3.06707	2					3
		2	1	1	1		2025	2									3
		2	1	1	1		2025	2									3
		2	2	1	1		2025	1	75		1.87506	1	0		27	11.48	3
		2	2	1	1		2025	1	76		1.88081	2					3
		2	2	1	1		2025	2									3
		2	2	1	1		2025	2									3
13	171	2					2024
		2					2025										1	2	6	8
		2	1	2	1		2025	1									1				28.04
		2	1	2	1		2025	1									1
		2	1	2	1		2025	2	237		2.37475	1	2	1	25	16.14	1					1	1
		2	1	2	1		2025	2	238		2.37658	2					1
		2	2	2	1		2025	1									1
		2	2	2	1		2025	1									1
		2	2	2	1		2025	2	65		1.81291	1	0	1	27	11.35	1
		2	2	2	1		2025	2	66		1.81954	2					1
14	171	2					2024
		2					2025										1	3	29	28
		2	1	3	2		2025	1	263		2.41996	2	2		25	16.3	1				27.41	26	4
		2	1	3	2		2025	1	268		2.42813	3					1
		2	1	3	2		2025	2	249		2.3962	1					1
		2	1	3	2		2025	2	275		2.46982	4					1
		2	2	3	2		2025	1	156		2.19312	3	3		27	11.31	1
		2	2	3	2		2025	1	157		2.1959	4					1
		2	2	3	2		2025	2	153		2.18469	1					1
		2	2	3	2		2025	2	155		2.19033	2					1
3	468	2					2024
		2					2025										1	17	24	7
		2	1	3	2		2025	1	291		2.46389	1	4		21	16.41	1				121.55	3730	646
		2	1	3	2		2025	1	334		2.52375	2					1
		2	1	3	2		2025	2	3636		3.56062	3					1
		2	1	3	2		2025	2	4021		3.60433	4					1
		2	2	3	2		2025	1	76		1.88081	1	0	2	27	10.44	1
		2	2	3	2		2025	1	231		2.36361	2					1
		2	2	3	2		2025	2	689		2.83822	3					1
		2	2	3	2		2025	2	722		2.85854	4					1
5	297	2					2024
		2					2025										1	6	11	5
		2	1	1	1		2025	1	185		2.26717	1	1	2	25	17.29	1				26.99	0	4
		2	1	1	1		2025	1	185		2.26717	1					1
		2	1	1	1		2025	2									1
		2	1	1	1		2025	2									1
		2	2	1	1		2025	1	247		2.3927	1	2	2	27	10.58	1
		2	2	1	1		2025	1	251		2.39967	2					1
		2	2	1	1		2025	2									1
		2	2	1	1		2025	2									1
7	452	2					2024
		2					2025										1	25	24	8
		2	1	2	1		2025	1									1				23.66
		2	1	2	1		2025	1									1
		2	1	2	1		2025	2	3353		3.52543	1	1	1	21	17.58	1					3	2
		2	1	2	1		2025	2	3356		3.52582	2					1
		2	2	2	1		2025	1									1
		2	2	2	1		2025	1									1
		2	2	2	1		2025	2	13593		4.13332	1	1	2	27	10.24	1
		2	2	2	1		2025	2	13595		4.13338	2					1
19	381	2					2024
		2					2025										2	4	6	10
		2	1	3	2		2025	1	473		2.67486	1	2	1	25	18.11	2				20.79	359	27
		2	1	3	2		2025	1	473		2.67486	1					2
		2	1	3	2		2025	2	826		2.91698	3					2
		2	1	3	2		2025	2	832		2.92012	4					2
		2	2	3	2		2025	1	19		1.27875	1	2	1	27	10	2
		2	2	3	2		2025	1	21		1.32222	2					2
		2	2	3	2		2025	2	45		1.65321	3					2
		2	2	3	2		2025	2	46		1.66276	4					2
21	224	2					2024
		2					2025										1	5	10	6
		2	1	3	2		2025	1	56		1.74819	1	2	2	25	18.34	1				27.02	4	4
		2	1	3	2		2025	1	57		1.75587	2					1
		2	1	3	2		2025	2	57.5		1.75967	3					1
		2	1	3	2		2025	2	60		1.77815	4					1
		2	2	3	2		2025	1	65		1.81291	1	2	2	27	9.51	1
		2	2	3	2		2025	1	67		1.82607	3					1
		2	2	3	2		2025	2	66		1.81954	2					1
		2	2	3	2		2025	2	69		1.83885	4					1
22	224	2					2024
		2					2025										1	3	21	18
		2	1	2	1		2025	1					1	1	25	18.47	1				79.6
		2	1	2	1		2025	1									1
		2	1	2	1		2025	2	1733		3.2388	1					1					1	1
		2	1	2	1		2025	2	1734		3.23905	2					1
		2	2	2	1		2025	1					2	1	31	16.27	1
		2	2	2	1		2025	1									1
		2	2	2	1		2025	2	635		2.80277	1					1
		2	2	2	1		2025	2	636		2.80346	2					1
15	192	2					2024
		2					2025										1	6	4	4
		2	1	1	1		2025	1	1362		3.13418	1	1	1	25	16.51	1				95.93	0	3
		2	1	1	1		2025	1	1362		3.13418	1					1
		2	1	1	1		2025	2									1
		2	1	1	1		2025	2									1
		2	2	1	1		2025	1	86		1.9345	1	0	1	31	13.46	1
		2	2	1	1		2025	1	89		1.94939	2					1
		2	2	1	1		2025	2									1
		2	2	1	1		2025	2									1
32	70	2					2024
		2					2025										3	23	25	6
		2	1	3	2		2025	1	312		2.49415	2	2	2	33	10.44	3				20.91	2	0.5
		2	1	3	2		2025	1	312		2.49415	2					3
		2	1	3	2		2025	2	311		2.49276	1					3
		2	1	3	2		2025	2	313		2.49554	4					3
		2	2	3	2		2025	1	71		1.85126	1	1	1	34	12.55	3
		2	2	3	2		2025	1	71		1.85126	1					3
		2	2	3	2		2025	2	71		1.85126	1					3
		2	2	3	2		2025	2	71.5		1.85431	4					3
33	105	2					2024
		2					2025										1	10	10	20
		2	1	3	2		2025	1	54		1.73239	1	2	2	32	18	1				5.2	3	1
		2	1	3	2		2025	1	57		1.75587	2					1
		2	1	3	2		2025	2	57		1.75587	2					1
		2	1	3	2		2025	2	57		1.75587	2					1
		2	2	3	2		2025	1	82		1.91381	1	2	2	33	10.57	1
		2	2	3	2		2025	1	83		1.91908	2					1
		2	2	3	2		2025	2	83		1.91908	2					1
		2	2	3	2		2025	2	83		1.91908	2					1
36	473	1				1	2024		6812	613	3.83327				92
		1				2	2025		613		2.78746						2	9	3	6
		1	1	3	2		2025	1	613		2.78746	1	2	1	33	11.2	2				5.45	3	1
		1	1	3	2		2025	1	614		2.78817	2					2
		1	1	3	2		2025	2	615		2.78888	3					2
		1	1	3	2		2025	2	616		2.78958	4					2
		1	2	3	2		2025	1	615		2.78888	2	2	1	34	13.23	2
		1	2	3	2		2025	1	615		2.78888	2					2
		1	2	3	2		2025	2	614		2.78817	1					2
		1	2	3	2		2025	2	615		2.78888	2					2
38	417	1				1	2024		6	644	0.77815				96
		1				2	2025		644		2.80889						1	33	13	20
		1	1	3	2		2025	1	644		2.80889	1	2	2	33	11.5	1				73.92	1203	380.5
		1	1	3	2		2025	1	646		2.81023	2					1
		1	1	3	2		2025	2	1847		3.26647	3					1
		1	1	3	2		2025	2	1847		3.26647	3					1
		1	2	3	2		2025	1	175		2.24304	1	3	1	37	10.52	1
		1	2	3	2		2025	1	176		2.24551	2					1
		1	2	3	2		2025	2	555		2.74429	3					1
		1	2	3	2		2025	2	555.5		2.74468	4					1
42	61	1				1	2024		14913	2200	4.17357				96
		1				2	2025		2200		3.34242						1	38	44	6
		1	1	1	1		2025	1	2200		3.34242	1	0	1	33	12.12	1				27.49	0	2
		1	1	1	1		2025	1	2200		3.34242	1					1
		1	1	1	1		2025	2									1
		1	1	1	1		2025	2									1
		1	2	1	1		2025	1	109		2.03743	1	1	1	37	11.06	1
		1	2	1	1		2025	1	111		2.04532	2					1
		1	2	1	1		2025	2									1
		1	2	1	1		2025	2									1
44	164	2					2024
		2					2025										1	2	10	8
		2	1	1	1		2025	1	2104		3.32305	1	1	2	33	12.37	1				28.92	1	1
		2	1	1	1		2025	1	2105		3.32325	2					1
		2	1	1	1		2025	2									1
		2	1	1	1		2025	2									1
		2	2	1	1		2025	1	511		2.70842	1	1	2	37	11.14	1
		2	2	1	1		2025	1	512		2.70927	2					1
		2	2	1	1		2025	2									1
		2	2	1	1		2025	2									1
45	318	2					2024
		2					2025										1	13	2	11
		2	1	3	2		2025	1	172		2.23553	1	1	1	37	12.41	1					5
		2	1	3	2		2025	1	175		2.24304	2					1
		2	1	3	2		2025	2	176		2.24551	3					1
		2	1	3	2		2025	2	177		2.24797	4					1
		2	2				2025	1									1
		2	2				2025	1									1
		2	2				2025	2									1
		2	2				2025	2									1
46	517	1				1	2024		366	335	2.56348				96
		1				2	2025		335		2.52504						2	63	45	18
		1	1	1	1		2025	1	335		2.52504	1	0	1	34	14.33	2				53.26	2	20
		1	1	1	1		2025	1	337		2.52763	2					2
		1	1	1	1		2025	2									2
		1	1	1	1		2025	2									2
		1	2	1	1		2025	1	117		2.06819	1	1	2	37	11.44	2
		1	2	1	1		2025	1	137		2.13672	2					2
		1	2	1	1		2025	2									2
		1	2	1	1		2025	2									2
50	590	1				1	2024		432	34	2.63548				88
		1				2	2025		34		1.53148						1	21	20	6
		1	1	2	1		2025	1									1				22.39
		1	1	2	1		2025	1									1
		1	1	2	1		2025	2	34		1.53148	1	0	1	37	10.3	1					0	21
		1	1	2	1		2025	2	34		1.53148	1					1
		1	2	2	1		2025	1									1
		1	2	2	1		2025	1									1
		1	2	2	1		2025	2	407		2.60959	1	2	2	38	9.26	1
		1	2	2	1		2025	2	428		2.63144	2					1
16	250	2					2024
		2					2025										1	7	13	6
		2	1	2	1		2025	1									1				153.17
		2	1	2	1		2025	1									1
		2	1	2	1		2025	2	301		2.47857	1	1	2	31	13.56	1					0	1
		2	1	2	1		2025	2	301		2.47857	1					1
		2	2	2	1		2025	1									1
		2	2	2	1		2025	1									1
		2	2	2	1		2025	2	548		2.73878	1	2	1	38	14.33	1
		2	2	2	1		2025	2	549		2.73957	2					1
61	260	2					2024
		2					2025										1	23	15	17
		2	1	2	1		2025	1									1				28.21
		2	1	2	1		2025	1									1
		2	1	2	1		2025	2	114		2.0569	1	0	1	38	17.24	1					0	73
		2	1	2	1		2025	2	114		2.0569	1					1
		2	2	2	1		2025	1									1
		2	2	2	1		2025	1									1
		2	2	2	1		2025	2	144		2.15836	1	0	1	40	9.35	1
		2	2	2	1		2025	2	217		2.33646	2					1
56	295	2					2024
		2					2025										1	15	17	6
		2	1	1	1		2025	1	257		2.40993	1	2	1	38	15.3	1				28.69	0	1
		2	1	1	1		2025	1	257		2.40993	2					1
		2	1	1	1		2025	2									1
		2	1	1	1		2025	2									1
		2	2	1	1		2025	1	788		2.89653	1	0	1	40	10.11	1
		2	2	1	1		2025	1	789		2.89708	2					1
		2	2	1	1		2025	2									1
		2	2	1	1		2025	2									1
55	178	2					2024
		2					2025										1	21	21	5
		2	1	3	2		2025	1	154		2.18752	1	2	2	38	14.02	1				185.87	3	1
		2	1	3	2		2025	1	156		2.19312	2					1
		2	1	3	2		2025	2	156		2.19312	2					1
		2	1	3	2		2025	2	157		2.1959	4					1
		2	2	3	2		2025	1	83		1.91908	3	2	2	46	10.46	1
		2	2	3	2		2025	1	83		1.91908	3					1
		2	2	3	2		2025	2	82		1.91381	1					1
		2	2	3	2		2025	2	82		1.91381	1					1
18	101	2					2024
		2					2025										1	23	30	7
		2	1	1	1		2025	1	7627		3.88235	1	1	1	38	16.17	1				143.3	0	1
		2	1	1	1		2025	1	7627		3.88235	1					1
		2	1	1	1		2025	2									1
		2	1	1	1		2025	2									1
		2	2	1	1		2025	1	11		1.04139	1	0	2	53	11.29	1
		2	2	1	1		2025	1	12		1.07918	2					1
		2	2	1	1		2025	2									1
		2	2	1	1		2025	2									1
49	442	1				1	2024		347	4604	2.54033				88
		1				2	2025		4604		3.66314						1	69	65	20
		1	1	1	1		2025	1	4604		3.66314	1	0	1	37	10.26	1				73.63	3	2
		1	1	1	1		2025	1	4607		3.66342	2					1
		1	1	1	1		2025	2									1
		1	1	1	1		2025	2									1
		1	2	1	1		2025	1	5983		3.77692	1	2	1	45	17.26	1
		1	2	1	1		2025	1	5985		3.77706	2					1
		1	2	1	1		2025	2									1
		1	2	1	1		2025	2									1
54	234	2					2024
		2					2025										2	20	34	15
		2	1	2	1		2025	1									2				53.16
		2	1	2	1		2025	1									2
		2	1	2	1		2025	2	5133		3.71037	1	1	1	37	12.48	2					4	1
		2	1	2	1		2025	2	5137		3.71071	2					2
		2	2	2	1		2025	1									2
		2	2	2	1		2025	1									2
		2	2	2	1		2025	2	3040		3.48287	1	1	1	45	17.17	2
		2	2	2	1		2025	2	3041		3.48302	2					2
59	101	2					2024
		2					2025										1	60	49	11
		2	1	3	2		2025	1	3847		3.58512	1	2	2	38	16.05	1				315.93	1	1
		2	1	3	2		2025	1	3848		3.58524	2					1
		2	1	3	2		2025	2	3848		3.58524	2					1
		2	1	3	2		2025	2	3848		3.58524	2					1
		2	2	3	2		2025	1	597		2.77597	1	3	2	56	12.2	1
		2	2	3	2		2025	1	597.5		2.77634	2					1
		2	2	3	2		2025	2	597.8		2.77656	3					1
		2	2	3	2		2025	2	598		2.7767	4					1
62	266	2					2024
		2					2025										1	109	113	6
		2	1	3	2		2025	1	2752		3.43965	1	4	1	38	17.01	1				343.58	40	154
		2	1	3	2		2025	1	2792		3.44592	4					1
		2	1	3	2		2025	2	2789		3.44545	2					1
		2	1	3	2		2025	2	2790		3.4456	3					1
		2	2	3	2		2025	1	1225		3.08814	2	0	1	56	13.16	1
		2	2	3	2		2025	1	1225.5		3.08831	3					1
		2	2	3	2		2025	2	1219		3.086	1					1
		2	2	3	2		2025	2	1373		3.13767	4					1
48	442	1				1	2024		381	13173	2.58092				88
		1				2	2025		13173		4.11968						2	40	15	25
		1	1	2	1		2025	1									2				34.56
		1	1	2	1		2025	1									2
		1	1	2	1		2025	2	13173		4.11968	1	1	2	37	10.12	2					0	2
		1	1	2	1		2025	2	13173		4.11968	1					2
		1	2	2	1		2025	1									2
		1	2	2	1		2025	1									2
		1	2	2	1		2025	2	620		2.79239	1	2	1	53	18.2	2
		1	2	2	1		2025	2	622		2.79379	2					2
67	260	2					2024
		2					2025										2	22	14	15
		2	1	1	1		2025	1	404		2.60638	1	0	2	46	13.19	2				151.36	0	1
		2	1	1	1		2025	1	404		2.60638	1					2
		2	1	1	1		2025	2									2
		2	1	1	1		2025	2									2
		2	2	1	1		2025	1	450		2.65321	1	1	2	53	12.27	2
		2	2	1	1		2025	1	451		2.65418	2					2
		2	2	1	1		2025	2									2
		2	2	1	1		2025	2									2
68	405	2					2024
		2					2025										3	25	14	21
		2	1	1	1		2025	1	705		2.84819	1	2	2	46	13.38	3				145.26	12	1
		2	1	1	1		2025	1	717		2.85552	2					3
		2	1	1	1		2025	2									3
		2	1	1	1		2025	2									3
		2	2	1	1		2025	1	530		2.72428	1	2	2	53	11.37	3
		2	2	1	1		2025	1	531		2.72509	2					3
		2	2	1	1		2025	2									3
		2	2	1	1		2025	2									3
69	338	2					2024
		2					2025										1	15	4	12
		2	1	3	2		2025	1	323		2.5092	1	2	2	53	12.45	1				211.75	130	27
		2	1	3	2		2025	1	324		2.51055	2					1
		2	1	3	2		2025	2	452		2.65514	3					1
		2	1	3	2		2025	2	453		2.6561	4					1
		2	2	3	2		2025	1	9		0.95424	1	1	1	62	13.58	1
		2	2	3	2		2025	1	11		1.04139	3					1
		2	2	3	2		2025	2	10		1	2					1
		2	2	3	2		2025	2	36		1.5563	4					1
71	588	2					2024
		2					2025										1	23	30	7
		2	1	3	2		2025	1	521		2.71684	3	2		53	13.02	1				29.51	1	3
		2	1	3	2		2025	1	521		2.71684	3					1
		2	1	3	2		2025	2	520		2.716	1					1
		2	1	3	2		2025	2	520		2.716	1					1
		2	2	3	2		2025	1	69		1.83885	1	1	1	55	11.46	1
		2	2	3	2		2025	1	70		1.8451	2					1
		2	2	3	2		2025	2	71		1.85126	3					1
		2	2	3	2		2025	2	72		1.85733	4					1
72	588	2					2024
		2					2025										3	18	28	10
		2	1	2	1		2025	1									3				26.18
		2	1	2	1		2025	1									3
		2	1	2	1		2025	2	5589		3.74733	1	0	2	53	13.13	3					1	5
		2	1	2	1		2025	2	5590		3.74741	2					3
		2	2	2	1		2025	1									3
		2	2	2	1		2025	1									3
		2	2	2	1		2025	2	89		1.94939	1	0	2	60	12.33	3
		2	2	2	1		2025	2	94		1.97313	2					3
74	147	2					2024
		2					2025										1	13	2	11
		2	1	3	2		2025	1	1142.5		3.05786	3	2	1	53	17.32	1				36.42	2	2
		2	1	3	2		2025	1	1144		3.05843	4					1
		2	1	3	2		2025	2	1142		3.05767	1					1
		2	1	3	2		2025	2	1142		3.05767	1					1
		2	2	3	2		2025	1	30		1.47712	1	2	2	56	17.16	1
		2	2	3	2		2025	1	32		1.50515	4					1
		2	2	3	2		2025	2	30		1.47712	2					1
		2	2	3	2		2025	2	31		1.49136	3					1
75	147	2					2024
		2					2025										1	4	4	7
		2	1	2	1		2025	1									1				37.65
		2	1	2	1		2025	1									1
		2	1	2	1		2025	2	1064		3.02694	1	2	1	53	17.43	1					1	7
		2	1	2	1		2025	2	1065		3.02735	2					1
		2	2	2	1		2025	1									1
		2	2	2	1		2025	1									1
		2	2	2	1		2025	2	41		1.61278	1	2	1	56	17.2	1
		2	2	2	1		2025	2	48		1.68124	2					1
76	1755	2					2024
		2					2025										3	160	171	11
		2	1	2	1		2025	1									3				12.23
		2	1	2	1		2025	1									3
		2	1	2	1		2025	2	2111		3.32449	1	0	1	53	17.54	3					1	3
		2	1	2	1		2025	2	2112		3.32469	2					3
		2	2	2	1		2025	1									3
		2	2	2	1		2025	1									3
		2	2	2	1		2025	2	368		2.56585	1	0	2	56	17.37	3
		2	2	2	1		2025	2	371		2.56937	2					3
63	1146	2					2024
		2					2025										1	11	21	12
		2	1	1	1		2025	1	108		2.03342	1	2	1	53	13.3	1				44.96	2	1
		2	1	1	1		2025	1	110		2.04139	2					1
		2	1	1	1		2025	2									1
		2	1	1	1		2025	2									1
		2	2	1	1		2025	1	407		2.60959	1	0	1	55	12.06	1
		2	2	1	1		2025	1	408		2.61066	2					1
		2	2	1	1		2025	2									1
		2	2	1	1		2025	2									1
65	614	2					2024
		2					2025										1	3	26	28
		2	1	3	2		2025	1	417		2.62014	1	1	1	53	13.49	1				31.57	7	4
		2	1	3	2		2025	1	417		2.62014	1					1
		2	1	3	2		2025	2	422		2.62531	3					1
		2	1	3	2		2025	2	424		2.62737	4					1
		2	2	3	2		2025	1	56		1.74819	2	2	2	55	12.26	1
		2	2	3	2		2025	1	57		1.75587	3					1
		2	2	3	2		2025	2	54		1.73239	1					1
		2	2	3	2		2025	2	58		1.76343	4					1
53	7577	1				1	2024		362	152	2.55871				92
		1				2	2025		152		2.18184						2	48	37	12
		1	1	3	2		2025	1	152		2.18184	1	2	2	45	18.01	2					4
		1	1	3	2		2025	1	155		2.19033	2					2
		1	1	3	2		2025	2	155		2.19033	2					2
		1	1	3	2		2025	2	156		2.19312	4					2
		1	2				2025	1									2
		1	2				2025	1									2
		1	2				2025	2									2
		1	2				2025	2									2
77	1312	2					2024
		2					2025										1	75	73	6
		2	1	1	1		2025	1	3456		3.53857	1	0	1	57	13.42	1				118.73	1	1
		2	1	1	1		2025	1	3457		3.5387	2					1
		2	1	1	1		2025	2									1
		2	1	1	1		2025	2									1
		2	2	1	1		2025	1	381		2.58092	1	2	1	62	12.15	1
		2	2	1	1		2025	1	382		2.58206	2					1
		2	2	1	1		2025	2									1
		2	2	1	1		2025	2									1
79	617	1				1	2024		2617	924	3.4178				40
		1				2	2025		924		2.96567						1	11	24	13
		1	1	1	1		2025	1	924		2.96567	1	2	2	57	13.27	1				43.99	1	0
		1	1	1	1		2025	1	925		2.96614	2					1
		1	1	1	1		2025	2									1
		1	1	1	1		2025	2									1
		1	2	1	1		2025	1	87		1.93952	1	1	2	60	8.46	1
		1	2	1	1		2025	1	87		1.93952	1					1
		1	2	1	1		2025	2									1
		1	2	1	1		2025	2									1
58	805	2					2024
		2					2025										1	20	24	12
		2	1	2	1		2025	1									1				99.08
		2	1	2	1		2025	1									1
		2	1	2	1		2025	2	15298		4.18463	1	2	1	46	12.45	1					1	11
		2	1	2	1		2025	2	15299		4.18466	2					1
		2	2	2	1		2025	1									1
		2	2	2	1		2025	1									1
		2	2	2	1		2025	2	15557		4.19193	1	1	1	66	17.53	1
		2	2	2	1		2025	2	15568		4.19223	2					1
80	614	2					2024
		2					2025										1	87	87	19
		2	1	1	1		2025	1	385		2.58546	1	1	2	68	12.18	1				102.16	1	2
		2	1	1	1		2025	1	386		2.58659	2					1
		2	1	1	1		2025	2									1
		2	1	1	1		2025	2									1
		2	2	1	1		2025	1	10		1	1	2	2	73	7.51	1
		2	2	1	1		2025	1	12		1.07918	2					1
		2	2	1	1		2025	2									1
		2	2	1	1		2025	2									1
